# Supplementary material for: Macrophage Tim-4 protects against deep vein thrombosis by binding CK2β to suppress inflammatory responses
Source: Front Immunol. 2025 Sep 23;16:1634230. doi: 10.3389/fimmu.2025.1634230 (PMC12500436; doi:10.3389/fimmu.2025.1634230)
Supplement: Supplementary file 1 [file DataSheet1.zip]

Archive with 29 entries (28 files):
- Raw data in Figure 1E-PEM/
- Raw data in Figure 1E-PEM/1 Blank.fcs
- Raw data in Figure 1E-PEM/1 Single stain CD11b-FITC.fcs
- Raw data in Figure 1E-PEM/1 Single stain F4-80-APC.fcs
- Raw data in Figure 1E-PEM/1 Single stain Tim4-PE.fcs
- Raw data in Figure 1E-PEM/D0-1.fcs
- Raw data in Figure 1E-PEM/D0-2.fcs
- Raw data in Figure 1E-PEM/D0-3.fcs
- Raw data in Figure 1E-PEM/D0-4.fcs
- Raw data in Figure 1E-PEM/D11-1.fcs
- Raw data in Figure 1E-PEM/D11-2.fcs
- Raw data in Figure 1E-PEM/D11-3.fcs
- Raw data in Figure 1E-PEM/D11-4.fcs
- Raw data in Figure 1E-PEM/D15-1.fcs
- Raw data in Figure 1E-PEM/D15-2.fcs
- Raw data in Figure 1E-PEM/D15-3.fcs
- Raw data in Figure 1E-PEM/D15-4.fcs
- Raw data in Figure 1E-PEM/D3-1.fcs
- Raw data in Figure 1E-PEM/D3-2.fcs
- Raw data in Figure 1E-PEM/D3-3.fcs
- Raw data in Figure 1E-PEM/D3-4.fcs
- Raw data in Figure 1E-PEM/D3-5.fcs
- Raw data in Figure 1E-PEM/D3-6.fcs
- Raw data in Figure 1E-PEM/D5-1.fcs
- Raw data in Figure 1E-PEM/D5-2.fcs
- Raw data in Figure 1E-PEM/D5-3.fcs
- Raw data in Figure 1E-PEM/D7-1.fcs
- Raw data in Figure 1E-PEM/D7-2.fcs
- Raw data in Figure 1E-PEM/D7-3.fcs
