# Supplementary material for: Macrophage Tim-4 protects against deep vein thrombosis by binding CK2β to suppress inflammatory responses
Source: Front Immunol. 2025 Sep 23;16:1634230. doi: 10.3389/fimmu.2025.1634230 (PMC12500436; doi:10.3389/fimmu.2025.1634230)
Supplement: Supplementary file 2 [file DataSheet2.zip]

Archive with 8 entries (7 files):
- Raw data in Figure 1E-SPLEEN-1/
- Raw data in Figure 1E-SPLEEN-1/1 Blank.fcs
- Raw data in Figure 1E-SPLEEN-1/1 Single stain CD11b-FITC.fcs
- Raw data in Figure 1E-SPLEEN-1/2 Single stain F4-80-APC.fcs
- Raw data in Figure 1E-SPLEEN-1/3 Single stain LY6C-PercpCy5.5.fcs
- Raw data in Figure 1E-SPLEEN-1/4 Single stain Ly6G-PE-Dazzle594-2.fcs
- Raw data in Figure 1E-SPLEEN-1/5 Single stain Tim-4-PE.fcs
- Raw data in Figure 1E-SPLEEN-1/D0-1.fcs
