# Supplementary material for: Macrophage Tim-4 protects against deep vein thrombosis by binding CK2β to suppress inflammatory responses
Source: Front Immunol. 2025 Sep 23;16:1634230. doi: 10.3389/fimmu.2025.1634230 (PMC12500436; doi:10.3389/fimmu.2025.1634230)
Supplement: Supplementary file 3 [file DataSheet3.zip]

Archive with 5 entries (4 files):
- Raw data in Figure 1E-SPLEEN-2/
- Raw data in Figure 1E-SPLEEN-2/D0-2.fcs
- Raw data in Figure 1E-SPLEEN-2/D0-3.fcs
- Raw data in Figure 1E-SPLEEN-2/D0-4.fcs
- Raw data in Figure 1E-SPLEEN-2/D0-5.fcs
