# Supplementary material for: Macrophage Tim-4 protects against deep vein thrombosis by binding CK2β to suppress inflammatory responses
Source: Front Immunol. 2025 Sep 23;16:1634230. doi: 10.3389/fimmu.2025.1634230 (PMC12500436; doi:10.3389/fimmu.2025.1634230)
Supplement: Supplementary file 12 [file Table1.xlsx]

## Sheet: Fig.1
Fig.1
		G
		Tim-4
		pP65
		P65
		GAPDH

## Sheet: Fig.2
Fig.2
	B							D								I
								Tim-4
	vWF
																vWF
	TF							pP65
																TF
	GAPDH							P65
																GAPDH
								GAPDH
	K
	PEM								BMDM
	pP65								pP65
	P65								P65
	GAPDH								GAPDH

## Sheet: Fig.3
Fig.3
	C								E								I
	pP65								vWF								vWF
																	TF
	P65								TF
																	GAPDH
	pIκBα
									GAPDH
	IκBα								K
									PEM								BMDM
									pP65								pP65
	GAPDH
									P65								P65
									pIκBα								pIκBα
									IκBα								IκBα
									GAPDH								GAPDH

## Sheet: Fig.4
Fig.4
	C								D								E
																	anti-HA							anti-Flag
	Tim-4								Tim-4
																	HA							HA
									CK2β
	CK2β																Flag							Flag
									Tim-4								HA							HA
	Tim-4
	CK2β								CK2β								Flag							Flag
	GAPDH								GAPDH
																	GAPDH							GAPDH
	I								K								P								R
																									PEM						BMDM
	vWF																vWF
									pP65
																									pP65						pP65
	TF								P65								TF
																									P65						P65
	GAPDH								pIκBα								GAPDH
																									pIκBα						pIκBα
									IκBα
																									IκBα						IκBα
									GAPDH
																									GAPDH						GAPDH

## Sheet: Fig.5
Fig.5
	F														H
	THP1							HUVEC							THP1							HUVEC
	Tim-4							vWF							Tim-4							vWF
															pP65
	pP65							TF														TF
	P65							GAPDH							P65
																						GAPDH
															pIκBα
	pIκBα
															IκBα
	IκBα
															GAPDH
	GAPDH
	J
	THP1							HUVEC
	Tim-4							vWF
	pP65
								TF
	P65							GAPDH
	pIκBα
	IκBα
	GAPDH

## Sheet: Fig.6
Fig.6
	J															L
	THP1							HUVEC								THP1							HUVEC
								vWF								Tim-4							vWF
	THP1
																pP65							TF
	pP65							TF
								GAPDH								P65							GAPDH
	P65
	pIκBα															pIκBα
	IκBα															pIκBα
																GAPDH
	GAPDH

## Sheet: Fig.S2
Fig.S2
	D
	Tim-4
	vWF					GAPDH
	TF
	pP65
	P65
	GAPDH

## Sheet: Fig.S4
Fig.S4
	F
	PEM							BMDM
	Tim-4							Tim-4
	GAPDH							GAPDH
	C
	LysM-Cre							Tim-4 loxp
	D
	PEM							BMDM
	Tim-4							Tim-4
	GAPDH							GAPDH

## Sheet: Fig.S6
Fig.S6
	A
	Tim-4							GAPDH

## Sheet: Fig.S8
Fig.S8
	F															H
	THP1							HUVEC								THP1							HUVEC
								vWF								Tim-4							vWF
	Tim-4
	pP65							TF								pP65							TF					GAPDH
	P65							GAPDH								P65							GAPDH
																pIκBα
	pIκBα
																IκBα
	IκBα
																GAPDH
	GAPDH
